# Supplementary material for: Development and Validation of Prediction Models for the 5-year Risk of Type 2 Diabetes in a Japanese Population: Japan Public Health Center-based Prospective (JPHC) Diabetes Study
Source: J Epidemiol. 2024 Apr 5;34(4):170–9. doi: 10.2188/jea.JE20220329 (PMC10918338; doi:10.2188/jea.JE20220329)
Supplement: Supplementary file 1 [file je-34-170-s001.zip]

Archive with 2 entries (2 files):
- JE20230329_eMaterials_final/JE20220329-eTable1-accepted-34-4-clean.xlsx
- JE20230329_eMaterials_final/JE20220329-eTables_eFigures_accepted-34-4-clean.pdf
