# Supplementary material for: Development and Validation of Prediction Models for the 5-year Risk of Type 2 Diabetes in a Japanese Population: Japan Public Health Center-based Prospective (JPHC) Diabetes Study
Source: J Epidemiol. 2024 Apr 5;34(4):170–9. doi: 10.2188/jea.JE20220329 (PMC10918338; doi:10.2188/jea.JE20220329)
Supplement: Supplementary file 1 [file je-34-170-s001.zip › JE20230329_eMaterials_final/JE20220329-eTable1-accepted-34-4-clean.xlsx]

## Sheet: DM model calculations
eTable 1. Diabetes mellitus model calculations
Predictor	Variable	Units	Coefficient			Average values	Coefficient * Average values			Your patient (Example)
			Model 1	Model 2	Model 3		Model 1	Model 2	Model 3		Model 1	Model 2	Model 3
Constant	Intercept		-1.46771	-7.95607	-4.1098	1	-1.46771	-7.95607	-4.1098	1	-1.46771	-7.95607	-4.1098
Sex	Female	0/1	-0.556367	–	–	1	-0.556367	–	–	0	0	–	–
Body mass index	BMI	kg/m2	-0.0779798	–	–	23.5	-1.83252	–	–	25	-1.94949	–	–
restricted cubic spline with 5 df	max(BMI -19)^3		0.00489396	–	–	91.125	0.445962	–	–	216	1.05709	–	–
	max (BMI -22.4)^3		-0.0142934	–	–	1.331	-0.0190245	–	–	17.576	-0.25122	–	–
	max(BMI -24.7)^3		0.0105849	–	–	0	0	–	–	0.027	0.000285793	–	–
	max(BMI -28.9)^3		-0.00118552	–	–	0	0	–	–	0	0	–	–
Family history of diabetes mellitus	Family history of DM	0/1	0.816385	0.49588	0.445333	0	0	0	0	1	0.816385	0.49588	0.445333
Diastolic blood pressure	DBP	mm Hg	0.0030199	–	–	78	0.235553	–	–	80	0.241592	–	–
Glycated Hemoglobin	HbA1c(NGSP)	%	–	0.771072	0.442018	5.5	–	4.2409	2.4311	6	–	4.62643	2.65211
restricted cubic spline with 4 df	max(HbA1c-4.9)^3		–	1.58618	1.44264	0.216	–	0.342614	0.311611	1.331	–	2.1112	1.92016
	max(HbA1c-5.5)^3		–	-3.48959	-3.17382	0	–	0	0	0.125	–	-0.436199	-0.396727
	max(HbA1c-6)^3		–	1.90341	1.73117	0	–	0	0	0	–	0	0
Fasting plasma glucose	FPG	mg/dL	–	–	-0.0324856	93	–	–	-3.02116	100	–	–	-3.24856
restricted cubic spline with 6 df	max(FPG -81)^3		–	–	4.01032e-05	1728	–	–	0.0692983	6859	–	–	0.275068
	max(FPG -88)^3		–	–	0.00127132	125	–	–	0.158915	1728	–	–	2.19685
	max(FPG -93)^3		–	–	-0.00288398	0	–	–	0	343	–	–	-0.989204
	max(FPG -99)^3		–	–	0.00177235	0	–	–	0	1	–	–	0.00177235
	max(FPG -112)^3		–	–	-0.000199803	0	–	–	0	0	–	–	0
						Lp	-3.19411	-3.37255	-4.16003		-1.55307	-1.15875	-1.253
						p	0.0393878	0.0331643	0.0153672		0.174643	0.238895	0.222182
BMI, body mass index; DM, diabetes mellitus; FPG, fasting plasma glucose.
An example is provided: a male with a family history of diabetes, a diastolic blood pressure of 80 mm Hg, BMI of 25 kg/m2, HbA1c level of 6.0%, and FPG of 100 mg/dL.
